# Supplementary material for: Inhibition of miR-490-5p Promotes Human Adipose-Derived Stem Cells Chondrogenesis and Protects Chondrocytes via the PITPNM1/PI3K/AKT Axis
Source: Front Cell Dev Biol. 2020 Nov 9;8:573221. doi: 10.3389/fcell.2020.573221 (PMC7680841; doi:10.3389/fcell.2020.573221)
Supplement: Supplementary file 1 [file Data_Sheet_1.xlsx]

## Sheet: PrimerSequenceHsa
Primer	Sequence (5' to 3')	Base Number
hsa-GAPDH-F	AGAAGGCTGGGGCTCATTTG	20
hsa-GAPDH-R	GCAGGAGGCATTGCTGATGAT	23
hsa-COL2A1-F	GCACCTGCAGAGACCTGAAAC	21
hsa-COL2A1-R	GCAAGTCTCGCCAGTCTCCA	20
hsa-MMP13-F	TCCTGATGTGGGTGAATACAATG	23
hsa-MMP13-R	GCCATCGTGAAGTCTGGTAAAAT	23
hsa-Aggrecan-F	GATGTTCCCTGCAATTACCACCTC	24
hsa-Aggrecan-R	TGATCTCATACCGGTCCTTCTTCTG	25
hsa-SOX9-F	GGAGATGAAATCTGTTCTGGGAATG	25
hsa-SOX9-R	TTGAAGGTTAACTGCTGGTGTTCTG	25
hsa-RUNX2-F	CACTGGCGCTGCAACAAGA	19
hsa-RUNX2-R	CATTCCGGAGCTCAGCAGAATAA	23
hsa-ADAMTS5-F	AATGCACTTCAGCCACCATCA	23
hsa-ADAMTS5-R	TCGTAGGTCTGTCCTGGGAGTTC	23
hsa-ALP-F	AACATCAGGGACATTGACGTG	23
hsa-ALP-R	GTATCTCGGTTTGAAGCTCTTCC	23
hsa-CEBPα-F	GAAAAAGAGCCGGTTGAAAAGC	23
hsa-CEBPα-R	ACTGTACGTTGTCTGCAAGGT	23
hsa-PPARγ-F	TACTGTCGGTTTCAGAAATGCC	23
hsa-PPARγ-R	GTCAGCGGACTCTGGATTCAG	23
hsa-miR-490-5p	AACAATCCATGGATCTCCAGGTG	23
hsa-miR-4287	CTTGAGGGCACTTTAAAAAAAAA	23
ebv-miR-BART8-3p	CATCATAGTCCAGTGTCCAGGG	23
ebv-miR-BART8-5p	TACGGTTTCCTAGATTGTACAG	23
hcmv-miR-US25-1-3p	TCCGAACGCTAGGTCGGTTCT	23
hcmv-miR-US25-1-5p	AACCGCTCAGTGGCTCGGACC	23
hsa-miR-183-3p	GTGAATTACCGAAGGGCCATAA	23
hsa-miR-183-5p	TATGGCACTGGTAGAATTCACT	23
hsa-miR-450a-1-3p	ATTGGGAACATTTTGCATGTAT	23
hsa-miR-450a-5p	TTTTGCGATGTGTTCCTAATAT	23
hsa-miR-222-3p	AGCTACATCTGGCTACTGGGT	23
hsa-miR-222-5p	CGTGTATTTGACAAGCTGAGTT	23
hsa-miR-584-3p	TCAGTTCCAGGCCAACCAGGCT	23
hsa-miR-584-5p	TTATGGTTTGCCTGGGACTGAG	23
hsa-miR-22-3p	AAGCTGCCAGTTGAAGAACTGT	23
hsa-miR-22-5p	AGTTCTTCAGTGGCAAGCTTTA	23
hsa-miR-639	ATCGCTGCGGTTGCGAGCGCTGT	23
hsa-EGFR-F	CCCACTCATGCTCTACAACCC	23
hsa-EGFR-R	TCGCACTTCTTACACTTGCGG	23
hsa-AKT1-F	GTCATCGAACGCACCTTCCAT	23
hsa-AKT1-R	AGCTTCAGGTACTCAAACTCGT	23
hsa-mTOR-F	TCCGAGAGATGAGTCAAGAGG	23
hsa-mTOR-R	CACCTTCCACTCCTATGAGGC	23
hsa-GSK3β-F	TGGTCGCCATCAAGAAAGTATTG	23
hsa-GSK3β-R	GCGTCTGTTTGGCTCGACTAT	23
hsa-IKKα-F	ATGAAGAAGTTGAACCATGCCA	23
hsa-IKKα-R	CCTCCAGAACAGTATTCCATTGC	23
hsa-IKBα-F	CTCCGAGACTTTCGAGGAAATAC	23
hsa-IKBα-R	GCCATTGTAGTTGGTAGCCTTCA	23
hsa-PI3K-F	TATTTGGACTTTGCGACAAGACT	23
hsa-PI3K-R	TCGAACGTACTGGTCTGGATAG	23
hsa-PTEN-F	TTTGAAGACCATAACCCACCAC	23
hsa-PTEN-R	ATTACACCAGTTCGTCCCTTTC	23
hsa-MEK1-F	GGGCTTCTATGGTGCGTTCTA	23
hsa-MEK1-R	CCCACGGGAGTTGACTAGGAT	23
hsa-MEK2-F	CCAAGGTCGGCGAACTCAAA	23
hsa-MEK2-R	TCTCAAGGTGGATCAGCTTCC	23
hsa-JAK2-F	TCTGGGGAGTATGTTGCAGAA	23
hsa-JAK2-R	AGACATGGTTGGGTGGATACC	23
hsa-STAT3-F	ATCACGCCTTCTACAGACTGC	23
hsa-STAT3-R	CATCCTGGAGATTCTCTACCACT	23
hsa-TGF-β1-F	CTAATGGTGGAAACCCACAACG	23
hsa-TGF-β1-R	TATCGCCAGGAATTGTTGCTG	23
hsa-smad2-F	TCATAGCTTGGATTTACAGCCAG	23
hsa-smad2-R	TTCTACCGTGGCATTTCGGTT	23
hsa-Axin1-F	GGTTTCCCCTTGGACCTCG	23
hsa-Axin1-R	CCGTCGAAGTCTCACCTTTAATG	23
hsa-CTNNB1-F	CATCTACACAGTTTGATGCTGCT	23
hsa-CTNNB1-R	GCAGTTTTGTCAGTTCAGGGA	23
hsa-JAG1-F	GTCCATGCAGAACGTGAACG	23
hsa-JAG1-R	GCGGGACTGATACTCCTTGA	23
hsa-Notch1-F	GAGGCGTGGCAGACTATGC	23
hsa-Notch1-R	CTTGTACTCCGTCAGCGTGA	23
hsa-GLI1-F	GGGTGCCGGAAGTCATACTC	23
hsa-GLI1-R	GCTAGGATCTGTATAGCGTTTGG	23
hsa-PTCH1-F	CCAGAAAGTATATGCACTGGCA	23
hsa-PTCH1-R	GTGCTCGTACATTTGCTTGGG	23
hsa-YAP-1-F	TAGCCCTGCGTAGCCAGTTA	23
hsa-YAP-1-R	TCATGCTTAGTCCACTGTCTGT	23
hsa-TAZ-F	CACCGTGTCCAATCACCAGTC	23
hsa-TAZ-R	TCCAACGCATCAACTTCAGGT	23
hsa-FOS-F	CACTCCAAGCGGAGACAGAC	23
hsa-FOS-R	AGGTCATCAGGGATCTTGCAG	23
hsa-MRI1-F	CAGGAGCTGACCGATGTTAATG	23
hsa-MRI1-R	CCACCAGTGATGAGGTCGT	23
hsa-GCH1-F	GTGAGCATCACTTGGTTCCAT	23
hsa-GCH1-R	GTAAGGCGCTCCTGAACTTGT	23
hsa-ZFP30-F	TAGAGTGCGGCAGCAACTTAC	23
hsa-ZFP30-R	TGAGAACAGCCTAAATGCCTTC	23
hsa-WDR44-F	ATCTGAGCAATATACCCGGACT	23
hsa-WDR44-R	TCGTGGTTTCATCTACTGGTTTC	23
hsa-PITPNM1-F	TTGAGACCTATTACCTGCCTGA	23
hsa-PITPNM1-R	GCACGATGTCGATGGTGTC	23
hsa-SEMA3A-F	AGACTCACTTGTACGCCTGTG	23
hsa-SEMA3A-R	CCCAAGAGTTCGGAAGATAGCAA	23
hsa-ALDH1A2-F	AGTGTTTTCCAACGTCACTGAT	23
hsa-ALDH1A2-R	AGTCTGAGTTATTGGCTCTTTCG	23

## Sheet: PrimerSequenceMmu
Primer	Sequence (5' to 3')	Base Number
mmu-MMP13-F	ATGCATTCAGCTATCCTGGCCA	22
mmu-MMP13-R	AAGATTGCATTTCTCGGAGCCTG	23
mmu-GAPDH-F	TGTGTCCGTCGTGGATCTGA	20
mmu-GAPDH-R	TTGCTGTTGAAGTCGCAGGAG	21
mmu-COL2A1-F	CCCGCCTTCCCATTATTGAC	20
mmu-COL2A1-R	GGGAGGACGGTTGGGTATCA	20
mmu-miR-490-5p	CCATGGATCTCCAGGTGGGT	20
mmu-PITPNM1-F	CATGAGCCTGGACGAGTATCA	21
mmu-PITPNM1-R	GAGCAGCCTTGGGTAACAGTG	21
