# Supplementary material for: Inhibition of miR-490-5p Promotes Human Adipose-Derived Stem Cells Chondrogenesis and Protects Chondrocytes via the PITPNM1/PI3K/AKT Axis
Source: Front Cell Dev Biol. 2020 Nov 9;8:573221. doi: 10.3389/fcell.2020.573221 (PMC7680841; doi:10.3389/fcell.2020.573221)
Supplement: Supplementary file 2 [file Data_Sheet_2.xlsx]

## Sheet: up
2.0 fold up regulated miRNAs										2.0 fold up regulated miRNAs										2.0 fold up regulated miRNAs
		FoldChange	ForeGround		ForeGround-BackGround		Normalized					FoldChange	ForeGround		ForeGround-BackGround		Normalized					FoldChange	ForeGround		ForeGround-BackGround		Normalized
NAME	ID	chondro-differentiated VS undifferentiated hADSCs	chondro-differentiated	undifferentiated	chondro-differentiated	undifferentiated	chondro-differentiated	undifferentiated		NAME	ID	chondro-differentiated VS undifferentiated hADSCs	chondro-differentiated	undifferentiated	chondro-differentiated	undifferentiated	chondro-differentiated	undifferentiated		NAME	ID	chondro-differentiated VS undifferentiated hADSCs	chondro-differentiated	undifferentiated	chondro-differentiated	undifferentiated	chondro-differentiated	undifferentiated
kshv-miR-K12-12*	42516	2.76239	421.5	225.5	330.5	186.5	0.858999	0.310963		hsa-miR-320c	46228	2.10609	2600	1367	2558.5	1328.5	5.29162	2.51253		hsa-miR-151-5p	11260	2.66027	643.5	260.5	596	161	1.00718	0.378601
hsa-miR-31	11052	2.47518	1103.5	682	1021	643	2.65367	1.07211		hsa-miR-136	10943	2.89521	463	205	413	156	0.854188	0.295035		hsa-miR-10a	13485	2.62371	1715	566.5	1668.5	457	2.8196	1.07466
hsa-miR-943	42696	5.84777	735	211	649	173	1.68681	0.288454		hsa-miR-92a	145693	2.16024	1132.5	593.5	1082.5	548	2.23888	1.03641		hsa-let-7b*	42769	8.62357	130	120.5	84	7	0.141952	0.0164609
hsa-miR-634	42591	2.70629	719.5	408.5	641.5	369.5	1.66732	0.61609		hsa-miR-3611	148465	3.53552	331.5	130.5	284.5	88	0.588418	0.16643		hsa-miR-3133	147820	3.25334	342.5	171	292	64.5	0.493452	0.151675
hsa-miR-24	17506	4.92799	11291.5	3578.5	11185	3538	29.0708	5.89912		hsa-miR-381	145832	2.51954	158.5	91	117.5	51	0.24302	0.0964539		hsa-miR-3606	148335	2.47321	180.5	142	132.5	38.5	0.223912	0.090535
hsa-miR-103	10919	2.46972	2058	1286	1976.5	1247.5	5.1371	2.08003		hsa-miR-4262	147673	3.20922	199	93	157	53.5	0.324716	0.101182		hsa-miR-425	17608	2.13647	156.5	133.5	110	37	0.185889	0.0870076
hsv1-miR-H6-3p	146117	5.85466	517.5	145.5	400	106.5	1.03964	0.177574		hsa-miR-210	145852	20.3964	2208	162	2163.5	116	4.47466	0.219385		ebv-miR-BART16	17358	4.86133	106.5	105	57.5	8.5	0.0971694	0.0199882
hsa-miR-1247	145977	2.94441	218.5	109.5	136	72	0.353476	0.12005		hsa-miR-17*	19588	2.2113	186.5	112.5	137.5	68	0.284385	0.128605		hsa-miR-361-5p	14301	2.89408	1232	384	1184	294	2.00084	0.691358
hsa-miR-150	145678	4.86965	273	101	189	60.5	0.491228	0.100875		hsa-miR-199a-3p/hsa-miR-199b-3p	10995	2.14247	13470.5	6893.5	13418	6849	27.7518	12.9532		hsa-miR-574-5p	27740	2.83947	373	174	324	82	0.547529	0.192828
hsa-miR-27b	147199	5.87046	955.5	264.5	853	226.5	2.21702	0.377657		hsa-miR-3926	148064	5.00527	109.5	62.5	59.5	13	0.123061	0.0245863		hsa-miR-320c	46228	5.36643	3907.5	603.5	3857	516.5	6.51796	1.21458
hsa-miR-3175	147891	6.08676	287	89.5	205	52.5	0.532814	0.0875365		hsa-miR-214*	145822	2.08903	860.5	469.5	819.5	429	1.69493	0.811348		hsa-miR-186*	42614	8.89997	132.5	96	80.5	6.5	0.136037	0.0152851
hsa-miR-30e	28191	4.83867	914	310.5	835	269	2.17024	0.44852		hsa-miR-193a-3p	10986	2.06878	3000.5	1611	2953	1561	6.10755	2.95225		ebv-miR-BART21-3p	145990	18.8042	127.5	94.5	78.5	3	0.132657	0.00705467
hsa-miR-1275	46620	3.68445	154.5	72.5	78	33	0.202729	0.0550229		hsa-miR-29c*	14300	4.15564	129.5	67	76	20	0.157187	0.0378251		hsa-miR-4255	147706	8.52558	179.5	104.5	130.5	11	0.220532	0.0258671
hsa-miR-10a	13485	3.15902	613	304.5	534	263.5	1.38791	0.43935		hsa-miR-19b	10998	2.01902	888.5	501	846.5	458.5	1.75078	0.867139		hsa-miR-3647-5p	148319	6.77567	145	98	99	10.5	0.1673	0.0246914
hsa-miR-296-5p	146100	2.56929	897.5	538	820	497.5	2.13125	0.829512		hsa-miR-556-3p	42447	2.11427	114	84.5	72.5	37.5	0.149948	0.070922		hsa-miR-3941	148285	9.5019	225	102.5	178.5	13.5	0.301648	0.031746
hsa-miR-3133	147820	2.13401	261.5	177	185.5	135.5	0.482131	0.225927		hsa-miR-19a	10997	2.01441	1142.5	632.5	1078.5	585.5	2.23061	1.10733		hsa-miR-320b	46324	3.97254	2020	435.5	1979	358	3.34432	0.841858
hsa-miR-92b	145897	3.50964	260	124.5	188	83.5	0.488629	0.139225		hsa-miR-320e	147691	2.27825	1637.5	810.5	1588.5	762.5	3.28542	1.44208		hsa-let-7g	46438	2.02154	2516.5	950	2460	874.5	4.15716	2.05644
hsa-miR-29a	11039	4.93765	18403.5	5829.5	18334	5788	47.6517	9.65069		hsa-miR-455-3p	28950	2.41203	172	93.5	118	53.5	0.244054	0.101182		hsa-miR-196a	10990	4.16898	514	159	452.5	78	0.764681	0.183422
hsa-miR-423-5p	27565	2.97387	1271	669.5	1200	629	3.11891	1.04877		hsa-miR-101*	17935	2.65586	110.5	71	59.5	24.5	0.123061	0.0463357		hsa-miR-487b	14285	5.19951	117	98.5	61.5	8.5	0.103929	0.0199882
hsa-miR-425	17608	2.34381	180	109.5	104.5	69.5	0.271605	0.115882		hsa-miR-451	42866	2.44235	116	71	67	30	0.138573	0.0567376		hsa-miR-92a	145693	6.32214	395	117	347.5	39.5	0.587241	0.0928865
hsa-miR-125b	30787	2.96608	40883.5	21488	40812	21448.5	106.074	35.7624		hsa-miR-133b	146160	2.23884	177	105	130	63.5	0.268873	0.120095		hsa-miR-941	148625	11.0989	109	82.5	69.5	4.5	0.117448	0.010582
hsa-miR-574-5p	27740	2.16877	280	188.5	208	149.5	0.540611	0.249271		hsa-miR-3146	147823	6.56153	123.5	55	78	13	0.161324	0.0245863		hsa-miR-151-3p	17463	6.89886	246	146	192	20	0.324461	0.0470312
hsa-miR-320c	46228	2.83913	1707.5	942	1646.5	904	4.2794	1.50729		hsv2-miR-H11*	147842	4.41206	104	63	58.5	14.5	0.120993	0.0274232		hsa-miR-1297	46944	2.7818	229	155	180	46.5	0.304183	0.109347
hsa-miR-181a	42865	3.44578	759.5	353	693	313.5	1.80117	0.522718		hsa-miR-4311	147664	3.15926	111.5	64	52	18	0.107549	0.0340426		hsa-miR-130b*	42787	2.43633	122	128.5	69.5	20.5	0.117448	0.0482069
hsa-miR-376a	146009	8.8262	272	75	209.5	37	0.544509	0.0616924		hsa-miR-4297	147632	2.06065	170	108	114	60.5	0.235781	0.114421		ebv-miR-BART19-3p	42522	4.48806	1376.5	340	1324	212	2.23743	0.49853
hsa-miR-369-5p	145641	2.46685	149.5	90	81.5	51.5	0.211826	0.0858691		hsa-miR-193b	10987	2.27071	1094	545	1046.5	504	2.16443	0.953191		hsa-miR-382	145643	3.61068	152.5	143.5	103	20.5	0.17406	0.0482069
hsv2-miR-H9-3p	147840	2.19463	129	76	53.5	38	0.139051	0.0633597		hsa-miR-3149	147806	2.04175	220	133.5	175.5	94	0.362978	0.177778		hsa-miR-491-5p	147953	2.59634	105.5	151	56	15.5	0.0946346	0.0364491
kshv-miR-K12-7*	147901	3.70845	220.5	100	147.5	62	0.383366	0.103376												kshv-miR-K12-1*	147831	4.46578	183	159.5	130.5	21	0.220532	0.0493827
hsa-miR-320b	46324	2.84057	1232.5	673.5	1153.5	633	2.99805	1.05544												hsa-miR-3607-3p	148420	5.54335	2153	381	2102	272.5	3.55218	0.6408
hsa-miR-152	17676	2.79093	1344.5	729	1234.5	689.5	3.20858	1.14965												hsa-miR-3611	148465	5.04494	406.5	192	347.5	49.5	0.587241	0.116402
hsa-miR-27a	46483	15.5742	5169.5	543.5	5050.5	505.5	13.1267	0.842851												hsa-miR-4278	147621	3.99058	417.5	209.5	366.5	66	0.619349	0.155203
hsa-let-7g	46438	2.06135	4590.5	3436	4491.5	3396.5	11.6738	5.66319												hsa-miR-299-5p	148633	2.43367	3980	1276	3925	1159	6.63287	2.72546
hsa-miR-744	27568	8.85465	649	136	551	97	1.4321	0.161734												hsa-miR-125a-5p	10928	5.87734	9417.5	1242.5	9368.5	1145.5	15.8319	2.69371
hsa-miR-136	10943	7.07621	924.5	224.5	833	183.5	2.16504	0.305961												hsa-miR-647	42746	4.36707	121.5	108	79	13	0.133502	0.0305703
hsa-miR-487b	14285	2.55004	254	143	159.5	97.5	0.414555	0.162568												hsa-miR-532-5p	17624	38.8061	101.5	94	54	1	0.0912548	0.00235156
hsa-miR-101	31026	2.31017	4672.5	3141	4593.5	3099.5	11.9389	5.16799												hsa-miR-155	10964	9.95817	191	104	145.5	10.5	0.245881	0.0246914
hsa-miR-29b	11040	9.93052	2594	440	2535.5	398	6.58999	0.66361												hsa-miR-381	145832	3.9381	114.5	106.5	68.5	12.5	0.115758	0.0293945
hsa-miR-92a	145693	4.7077	918.5	313	827.5	274	2.15075	0.456857												hsa-miR-146b-3p	42461	2.48527	208.5	141.5	166	48	0.280524	0.112875
hsa-miR-1260b	147791	8.55816	62197.5	11348.5	62080.5	11307.5	161.353	18.8537												hsa-miR-30c	42923	4.66856	1881.5	358	1838.5	283	3.10689	0.665491
hsa-miR-1908	148687	3.44494	919.5	431	863	390.5	2.24301	0.651105												hsa-miR-708	29190	2.7462	96	91	53.5	14	0.0904098	0.0329218
hsa-miR-1297	46944	2.97472	418.5	220	343.5	180	0.892788	0.300125												hsa-miR-769-5p	32891	2.77186	108.5	96.5	67.5	17.5	0.114068	0.0411523
hsa-miR-23a	42744	3.97622	7427	2924.5	7354	2883	19.1137	4.807												hsa-miR-205*	145996	2.93265	2818	767	2775	680	4.68948	1.59906
hsa-miR-26b	146008	2.46673	5374	3397	5311.5	3356.5	13.8051	5.5965												hsa-miR-210	145852	4.89687	819	193.5	770	113	1.30123	0.265726
hsa-miR-4301	147861	4.86484	1779	586	1704	546	4.42885	0.910379												hsa-miR-3184	147878	4.03058	174.5	103	129	23	0.217997	0.0540858
hsa-miR-3196	147817	2.99807	385.5	209.5	313.5	163	0.814815	0.27178												hsa-miR-4292	147600	3.87813	509	174.5	469.5	87	0.793409	0.204586
hsa-miR-720	148679	4.85386	62502.5	20095	62435.5	20051	162.276	33.4323												hsa-miR-342-5p	42576	3.52129	152	131.5	98	20	0.16561	0.0470312
hsa-miR-376c	42629	6.22443	645.5	188	577	144.5	1.49968	0.240934												hsa-miR-203	11004	5.03042	136.5	151.5	80.5	11.5	0.136037	0.0270429
hsa-miR-125a-5p	10928	2.40468	6223	4031	6159	3992.5	16.0078	6.65694												hsa-miR-199a-3p/hsa-miR-199b-3p	10995	3.60925	5665.5	1265.5	5607.5	1116.5	9.47613	2.62551
hsa-miR-517b	46347	2.15979	116.5	79.5	57.5	41.5	0.149448	0.0691955												hsa-miR-1299	46788	14.8517	332.5	144	279	13.5	0.471483	0.031746
hsa-miR-196b	145889	2.66072	213.5	125	148.5	87	0.385965	0.14506												hsa-miR-595	17349	109.232	125	128.5	76	0.5	0.128433	0.00117578
hsa-miR-381	145832	3.00115	234.5	125.5	167.5	87	0.435348	0.14506												hsa-miR-31*	46320	2.83859	170	168	118.5	30	0.200253	0.0705467
hsv2-miR-H10	147803	2.52986	162	101.5	99	61	0.25731	0.101709												hsa-miR-10b	10925	6.44949	1828	353	1772.5	197.5	2.99535	0.464433
hsa-miR-4262	147673	3.15344	148	81.5	88	43.5	0.22872	0.0725302												hsa-miR-219-1-3p	21702	13.0532	618.5	199	554	30.5	0.936206	0.0717225
hsv2-miR-H25	147884	3.33768	151.5	80.5	91	42.5	0.236517	0.0708629												hsa-miR-130b	10936	6.3427	147.5	122.5	101.5	11.5	0.171525	0.0270429
hsa-miR-559	31076	2.89601	273	142	189.5	102	0.492528	0.170071												hsa-miR-423-3p	42730	7.67629	295.5	176	235	22	0.397127	0.0517343
hsa-miR-1973	146165	3.10445	320.5	158.5	236	118.5	0.613385	0.197582												hsa-miR-338-5p	17825	3.72748	335	218	277.5	53.5	0.468948	0.125808
hsa-miR-210	145852	7.47132	1463.5	324.5	1366	285	3.55036	0.475198												kshv-miR-K12-9*	42774	2.1692	137.5	190.5	81.5	27	0.137727	0.0634921
hsa-miR-17*	19588	6.54087	176.5	75.5	107	25.5	0.278103	0.0425177												ebv-miR-BHRF1-3	17646	19.451	252.5	105.5	203	7.5	0.34305	0.0176367
hsa-miR-199a-3p/hsa-miR-199b-3p	10995	4.42248	13692	4852	13619.5	4800.5	35.3983	8.00417												hsa-miR-193a-5p	46443	2.30989	183.5	130	135	42	0.228137	0.0987654
hsa-miR-10b	10925	3.83904	3500.5	1443.5	3427	1391.5	8.90708	2.32013												hsa-miR-377*	42899	3.0817	996.5	313.5	952	222	1.60879	0.522046
hsa-miRPlus-C1110	17955	2.60051	415.5	258	347	208	0.901884	0.346811												hsa-miR-505	42669	4.55133	131	95.5	76	12	0.128433	0.0282187
hsa-miR-887	145724	3.26416	188.5	108	122.5	58.5	0.318389	0.0975406												hsa-miR-224*	146163	6.81318	786.5	173	739.5	78	1.24968	0.183422
hsa-miR-299-3p	11037	2.47259	160	107	92	58	0.239116	0.096707												hsa-miR-214*	145822	2.98253	765	261.5	718	173	1.21335	0.40682
hsa-miR-588	17630	3.34493	112	61	51.5	24	0.133853	0.0400167												hsa-miR-30e*	145676	6.75856	637	158.5	592.5	63	1.00127	0.148148
hsa-miR-590-5p	17503	3.14403	123	73.5	59.5	29.5	0.154646	0.0491872												hsa-miR-675*	42859	2.47331	1015	362.5	974	283	1.64597	0.665491
hsa-miR-144	29802	31.1761	170	44.5	110	5.5	0.2859	0.00917049												hsa-miR-186	18739	4.7356	170	112	128.5	19.5	0.217153	0.0458554
hsa-miR-122*	42551	3.98871	195.5	93	130.5	51	0.339181	0.0850354												hsa-miR-502-3p	146178	2.05323	105	106	50	17.5	0.0844951	0.0411523
hsa-miRPlus-A1072	42793	3.50731	228	114	166.5	74	0.432749	0.123385												hsa-miR-2355-3p	148247	2.09798	460	227.5	398.5	136.5	0.673426	0.320988
hsa-miR-1976	146140	6.80988	1526.5	378	1463.5	335	3.80377	0.558566												hsa-miR-99b	11184	6.88304	591	229	522	54.5	0.882129	0.12816
hsa-miR-625*	145740	3.58678	4152.5	1822.5	4090	1777.5	10.6303	2.96373												hsa-miR-183*	17953	4.91863	682.5	275	616	90	1.04098	0.21164
hsa-miR-550a	145789	3.28294	133.5	72	69.5	33	0.180637	0.0550229												hsa-miR-495	42676	3.3057	123.5	178	69	15	0.116603	0.0352734
hsa-miR-665	145768	2.2901	124	83	59.5	40.5	0.154646	0.0675281												hsa-miR-379	11093	3.33365	142.5	122	83.5	18	0.141107	0.042328
hsa-miR-4285	147604	2.63323	218	134	149.5	88.5	0.388564	0.147561												hsa-miR-196a*	42538	4.93769	267	170	213	31	0.359949	0.0728983
hsv1-miR-H17	147804	3.74113	253.5	121	192	80	0.499025	0.133389												ebv-miR-BART7*	42954	2.34968	491.5	255.5	436.5	133.5	0.737643	0.313933
hsa-miR-342-3p	32884	3.07108	150.5	80.5	66	33.5	0.17154	0.0558566												hsa-miR-4268	147942	2.47248	2225	807.5	2155.5	626.5	3.64259	1.47325
hsa-miR-30d	19596	2.99489	1355	700.5	1269	660.5	3.29825	1.10129												hsa-miR-320e	147691	6.05846	961	221	910.5	108	1.53866	0.253968
hsa-miR-193a-3p	10986	3.76238	3166	1318.5	3081	1276.5	8.0078	2.12839												hsa-miRPlus-I107*	147536	2.24963	178	196.5	108	34.5	0.18251	0.0811287
hsa-miR-186	18739	2.50614	522.5	317	436.5	271.5	1.1345	0.452689												hsa-miR-129-5p	148645	9.05475	115.5	175.5	63	5	0.106464	0.0117578
hsa-miR-219-5p	42509	2.28949	157	88	70.5	48	0.183236	0.0800333												hsa-miRPlus-A1086	17885	3.0658	2596.5	680.5	2540.5	595.5	4.2932	1.40035
hsa-miR-25	42682	2.57356	300.5	168	210.5	127.5	0.547109	0.212589												hsa-miR-455-3p	28950	4.06925	268	130	226.5	40	0.382763	0.0940623
hsa-miR-19b	10998	10.8821	817	146	736.5	105.5	1.91423	0.175907												hsa-miR-140-5p	4700	2.08025	101.5	110.5	55	19	0.0929447	0.0446796
hsa-miR-556-3p	42447	4.69433	206.5	82.5	131	43.5	0.340481	0.0725302												hsa-miR-148a	10955	2.90042	275.5	161	224	55.5	0.378538	0.130511
hsa-miR-4291	147616	4.37882	238	96.5	154.5	55	0.401559	0.0917049												hsa-miR-224	42566	2.03117	393	213	342	121	0.577947	0.284539
hsa-miR-3654	148379	4.63744	205	82	119	40	0.309292	0.0666945												hsa-miR-1207-3p	46345	2.23836	1004	392.5	950	305	1.60541	0.717225
hsa-miR-1280	148675	9.22055	33686	5722.5	33598	5680	87.3242	9.47061												hsa-miR-361-3p	145865	3.82388	1349	331	1301	244.5	2.19856	0.574956
hsa-miR-99b	11184	2.67008	600.5	358.5	531	310	1.38012	0.516882												hsa-miR-133a	146137	3.88061	145.5	109	94.5	17.5	0.159696	0.0411523
hsa-miR-497	42847	3.60474	234.5	117	166.5	72	0.432749	0.12005												hsa-miR-26a	147198	2.02567	1727.5	671.5	1680	596	2.83904	1.40153
hsa-miR-19a	10997	3.23681	776.5	388.5	706	340	1.83496	0.566903												hsa-miR-4254	147556	2.55513	117	115.5	64	18	0.108154	0.042328
hsa-miR-32	11053	3.82966	177	92	99.5	40.5	0.258609	0.0675281												hsa-miRPlus-J1003	147975	3.44561	1042.5	299	992.5	207	1.67723	0.486772
hsa-miR-483-5p	42654	2.22263	446.5	310.5	375	263	0.974659	0.438516												hsa-miR-3938	148349	2.13878	104.5	106.5	62.5	21	0.105619	0.0493827
hsa-miR-138-2*	42454	3.54957	355.5	172.5	283.5	124.5	0.736842	0.207586												hsa-miR-136*	42512	2.41721	121.5	111.5	74	22	0.125053	0.0517343
hsa-miR-1469	146072	2.66402	285	163	208.5	122	0.54191	0.203418												hsa-let-7c*	42653	4.29741	193	111	149.5	25	0.25264	0.0587889
hsa-miR-376b	145642	2.20756	194	135	122.5	86.5	0.318389	0.144227												hsa-miR-320a	27533	6.27952	1427	259	1385	158.5	2.34052	0.372722
hsa-miR-937	42514	2.27092	267	185	202.5	139	0.526316	0.231763												hsa-miR-15a	27720	2.5329	1400.5	471	1360.5	386	2.29911	0.907701
hsa-miR-455-3p	28950	2.43943	185	118.5	120.5	77	0.31319	0.128387												hsa-miR-374b*	42476	3.08163	1406.5	395.5	1361.5	317.5	2.3008	0.74662
hsa-miR-140-5p	4700	2.41262	221.5	145	154	99.5	0.40026	0.165902												hsa-miR-519d	46221	2.10576	110	106	63	21.5	0.106464	0.0505585
hsa-miR-1827	46810	2.15834	412.5	290	342	247	0.888889	0.411838												hsa-miR-195	13148	7.14781	320	118.5	278.5	28	0.470638	0.0658436
hsa-miR-26a	147198	2.16551	2548.5	1834	2486	1789.5	6.46134	2.98374												hsa-miRPlus-G1246-3p	146113	2.33555	465	228	422.5	130	0.713984	0.305703
hsa-miR-4290	147920	2.73705	2648.5	1512	2582	1470.5	6.71085	2.45185												hsa-miR-1915	146068	2.59614	246.5	139	200.5	55.5	0.338826	0.130511
hsa-miR-4284	147636	2.79512	26488.5	14783	26422.5	14735.5	68.6745	24.5694												hsa-miR-106b	19582	3.27269	388	172.5	337	74	0.569497	0.174015
hsa-miR-136*	42512	3.43242	404	197.5	338	153.5	0.878493	0.25594												hsa-miR-452	29379	10.5998	111	138.5	59	4	0.0997043	0.00940623
hsa-miR-99a	42708	2.51989	1508.5	935.5	1435.5	888	3.73099	1.48062												hsa-miR-7	29490	2.05936	149	133.5	96	33.5	0.162231	0.0787772
hsa-miR-29c	11041	6.92399	1708.5	407.5	1623.5	365.5	4.21962	0.609421												hsa-miR-15b	17280	4.25422	1131	301.5	1071.5	181	1.81073	0.425632
hsa-miR-140-3p	42630	3.07805	1246	633	1167	591	3.03314	0.985411												hsa-miR-16	10967	4.78169	3785	698	3729.5	560.5	6.30249	1.31805
hsa-miR-320a	27533	2.34644	1369	902.5	1282.5	852	3.33333	1.42059												hsa-miR-1287	46440	2.64354	104	152.5	51.5	14	0.08703	0.0329218
hsa-let-7i	9938	2.06811	7181.5	5401.5	7100	5351.5	18.4535	8.92288												hsa-miR-331-3p	42887	5.16974	405	163	352.5	49	0.595691	0.115226
hsa-miR-195	13148	3.36136	900.5	431	820.5	380.5	2.13255	0.634431												hsa-miR-1915*	146069	4.31179	163	160	108	18	0.18251	0.042328
hsa-miR-4328	147771	3.27268	888	429.5	812.5	387	2.11176	0.645269												hsa-miR-1273d	147909	2.59813	147	156	94	26	0.158851	0.0611405
hsv1-miR-H14-3p	147889	2.07751	465	335.5	384.5	288.5	0.99935	0.481034												hsa-miR-3195	148000	2.59065	2951	971	2893	802.5	4.88889	1.88713
hsa-miR-3686	148156	2.51956	2812	1733	2730	1689	7.09552	2.81617												hsa-miR-3935	148265	3.29658	196.5	146	144.5	31.5	0.244191	0.0740741
hsa-miR-127-5p	42692	3.15658	188.5	109	121.5	60	0.315789	0.100042												hsa-miR-3189	147731	4.06715	321	181.5	266	47	0.449514	0.110523
hsa-miR-106b	19582	2.01744	774.5	592	706	545.5	1.83496	0.909546												hsa-miR-1291	46281	34.7338	125	125.5	72.5	1.5	0.122518	0.00352734
hsa-miR-16	10967	2.83361	8907.5	4917	8840	4863	22.976	8.10838												hsa-miR-488	42704	10.6389	728	153.5	681	46	1.15082	0.108172
hsa-miR-331-3p	42887	2.27326	492	335.5	420	288	1.09162	0.4802												hsa-miR-199a-5p	29562	5.22818	10771	1575	10720	1473.5	18.1158	3.46502
hsa-miR-451	42866	4.86536	177.5	79	103	33	0.267706	0.0550229												hsa-miR-223	11024	4.68032	178.5	123.5	127	19.5	0.214618	0.0458554
hsa-miR-518e*/hsa-miR-519a*/hsa-miR-519b-5p/hsa-miR-519c-5p/hsa-miR-522*/hsa-miR-523*	13137	2.01912	162.5	113.5	96.5	74.5	0.250812	0.124218												hsa-miR-125b-2*	42845	4.54429	158.5	108	107.5	17	0.181665	0.0399765
hsa-miR-199a-5p	29562	2.63111	11186	6630.5	11114	6584.5	28.8863	10.9787												hsa-miR-2113	146179	8.4613	226	109.5	182.5	15.5	0.308407	0.0364491
hsa-miR-34a	27217	2.98401	5217	2736.5	5148.5	2689.5	13.3814	4.48437												hsa-miR-4321	148674	4.59125	107	108	57.5	9	0.0971694	0.021164
hsa-miR-1260	145975	6.12626	20575.5	5255.5	20466	5207.5	53.193	8.68278												hsa-miR-3607-5p	148418	2.26586	495.5	227.5	443	140.5	0.748627	0.330394
hsa-miR-3670	148167	9.13014	159	59	82	14	0.213125	0.0233431												hsv2-miR-H20	147738	2.12691	1815.5	694	1761	595	2.97592	1.39918
hsa-miR-4286	147744	5.84738	15035.5	4025	14926	3979	38.794	6.63443												hsa-miR-485-3p	42694	2.74554	116.5	100	74.5	19.5	0.125898	0.0458554
hsa-miR-187*	42775	2.55879	171.5	92	87	53	0.226121	0.0883702												hsa-miR-4312	147907	2.2128	1403.5	534.5	1361	442	2.29996	1.03939
hsa-miR-337-3p	42673	2.086	409	286.5	320.5	239.5	0.833008	0.399333												hsa-miR-585	17546	6.18023	115.5	144	64.5	7.5	0.108999	0.0176367
hsa-miR-145	42641	4.1356	664	266	585	220.5	1.52047	0.367653												hsa-miR-339-5p	42739	4.28783	145	121	89.5	15	0.151246	0.0352734
hsa-miR-1274a	46292	2.90216	1453.5	785	1374	738	3.57115	1.23051												hsa-miR-221*	42475	5.68815	290	179	233.5	29.5	0.394592	0.069371
hsa-miR-491-3p	147701	3.10726	13280	6675.5	13208	6626	34.3288	11.0479												hsa-miR-1226	46309	4.58555	118.5	128	67	10.5	0.113223	0.0246914
hsa-miR-411	17482	2.67515	266.5	164	196.5	114.5	0.510721	0.190913												hsa-miR-320d	46870	7.9661	1366.5	228	1302.5	117.5	2.2011	0.276308
hsa-miR-197	42783	3.82461	300.5	141.5	224.5	91.5	0.583496	0.152564												ebv-miR-BART18-3p	42466	11.4622	217.5	160	159.5	10	0.26954	0.0235156
hsa-miR-143	13177	4.69099	2497	849	2413.5	802	6.2729	1.33722												hsa-miR-197	42783	3.23384	166	158	112.5	25	0.190114	0.0587889
hsa-miRPlus-A1015	28302	2.02663	635.5	476.5	554.5	426.5	1.4412	0.71113												hsa-miR-652	42827	20.481	135.5	106	85.5	3	0.144487	0.00705467
hsa-miR-30b	146112	2.27848	1210.5	825	1135	776.5	2.94997	1.29471												hsa-miR-30b	146112	3.40137	785.5	275	736	155.5	1.24377	0.365667
hsa-miR-328	145640	2.33064	233.5	152	154	103	0.40026	0.171738												hsa-miR-4297	147632	2.42817	330	223.5	272	80.5	0.459654	0.1893
hsa-miR-942	148624	2.97843	130.5	86.5	53.5	28	0.139051	0.0466861												hsa-miR-374b	148098	2.27218	536	256.5	488.5	154.5	0.825518	0.363316
hsa-miR-3653	148377	2.25116	631	434	556	385	1.44509	0.641934												hsa-miR-3653	148377	5.55062	576.5	209.5	517.5	67	0.874525	0.157554
hsa-miRPlus-J376c*	42453	2.36182	185	116.5	100	66	0.259909	0.110046												hsa-miR-553	29460	5.70269	791.5	185	738	93	1.24715	0.218695
hsa-miR-199b-5p	19591	3.59318	3069	1354	2992	1298	7.77648	2.16424												hsa-miR-214	11014	3.19695	2562.5	654.5	2513.5	565	4.24757	1.32863
hsa-miR-17	46777	2.39781	330.5	214.5	261.5	170	0.679662	0.283451												hsa-miR-199b-5p	19591	5.90051	970	195.5	915.5	111.5	1.54711	0.262199
hsa-miR-324-5p	42477	2.16023	154.5	106	88	63.5	0.22872	0.105877												hsa-miR-574-3p	28966	2.5179	987	355.5	935.5	267	1.5809	0.627866
hsa-miR-193b	10987	2.87459	1799.5	981.5	1727	936.5	4.48863	1.56148												hsa-miR-191	10985	4.03464	2517.5	525	2467.5	439.5	4.16984	1.03351
hsv2-miR-H6	147662	4.06403	142	69	73	28	0.189734	0.0466861												hsa-miR-193b	10987	3.10751	1468	423	1420.5	328.5	2.40051	0.772487
hsa-miR-551b	148644	2.48254	134	85.5	64.5	40.5	0.167641	0.0675281												hsa-miR-4329	147926	2.21662	162.5	130	109.5	35.5	0.185044	0.0834803
																				hsa-miR-4283	147591	51.7414	124	90	72	1	0.121673	0.00235156
																				hsa-miR-3149	147806	4.98686	281	124.5	229	33	0.386988	0.0776014
																				hsa-miR-3614-5p	148268	7.61749	108	93	53	5	0.0895649	0.0117578

## Sheet: down
2.0 fold down regulated miRNAs										2.0 fold down regulated miRNAs										2.0 fold down regulated miRNAs
		FoldChange	ForeGround		ForeGround-BackGround		Normalized					FoldChange	ForeGround		ForeGround-BackGround		Normalized					FoldChange	ForeGround		ForeGround-BackGround		Normalized
NAME	ID	chondro-differentiated VS undifferentiated hADSCs	chondro-differentiated	undifferentiated	chondro-differentiated	undifferentiated	chondro-differentiated	undifferentiated		NAME	ID	chondro-differentiated VS undifferentiated hADSCs	chondro-differentiated	undifferentiated	chondro-differentiated	undifferentiated	chondro-differentiated	undifferentiated		NAME	ID	chondro-differentiated VS undifferentiated hADSCs	chondro-differentiated	undifferentiated	chondro-differentiated	undifferentiated	chondro-differentiated	undifferentiated
hsa-miR-1270	46752	0.0588228	90	97.5	2	53	0.00519818	0.0883702		hsa-miR-502-5p	11134	0.43958	61.5	96.5	20.5	51	0.0423992	0.0964539		kshv-miR-K12-12*	42516	0.374538	305	576.5	264.5	507.5	0.446979	1.19342
hsa-miR-501-5p	145675	0.466761	118.5	126.5	26.5	88.5	0.0688759	0.147561		hsa-miR-508-5p	42812	0.442803	77	127.5	33	81.5	0.0682523	0.154137		hsa-miR-24	17506	0.254607	2129	5973.5	2087.5	5892	3.52767	13.8554
hsa-miRPlus-I137*	147283	0.151395	105.5	317.5	27	278	0.0701754	0.463526		hsa-miR-450b-5p	42896	0.322321	104.5	238.5	56	190	0.115822	0.359338		kshv-miR-K12-3	42795	0.310759	70	133	24	55.5	0.0405577	0.130511
hsa-miR-1204	46791	0.156385	99.5	194	15.5	154.5	0.0402859	0.257607		hsa-miR-542-5p	42811	0.425019	90	160	44.5	114.5	0.0920372	0.216548		hsa-miR-150	145678	0.227808	220.5	612	165	520.5	0.278834	1.22399
hsa-miR-668	145701	0.181346	113	242	23.5	202	0.0610786	0.336807		hsa-miR-218	11018	0.397669	140.5	314.5	98	269.5	0.202689	0.509693		hsa-miR-27b	147199	0.0292736	81.5	1082	41	1006.5	0.069286	2.36684
hsa-miR-302a	147203	0.168647	285	2020	214	1978	0.556205	3.29804		hsa-miR-21*	42524	0.279117	72.5	157.5	30.5	119.5	0.0630817	0.226005		hsa-miR-3175	147891	0.0844606	92	332.5	29.5	251	0.0498521	0.590241
hsa-miR-3915	148495	0.378351	91.5	92	12.5	51.5	0.0324886	0.0858691		hsv1-miR-H7*	146090	0.340635	1669	5243	1618	5194.5	3.34643	9.82411		hsa-miR-1914	146091	0.388733	139.5	264	92.5	171	0.156316	0.402116
hsa-miR-3606	148335	0.23678	97	198	24	158	0.0623782	0.263443		hsa-miR-639	145962	0.361091	66.5	99	17.5	53	0.0361944	0.100236		hsa-miR-376a	146009	0.0814449	65	238.5	17	150	0.0287283	0.352734
hsa-miR-4255	147706	0.274076	88.5	174	24	136.5	0.0623782	0.227595		hsa-miR-4287	147938	0.145006	54.5	131.5	12	90.5	0.024819	0.171158		hsa-miR-369-5p	145641	0.477259	99.5	152.5	43.5	65.5	0.0735108	0.154027
hsv2-miR-H7-5p	147836	0.274772	90	186	26	147.5	0.0675763	0.245936		hsa-miR-542-3p	14272	0.495097	170.5	314	124.5	275	0.257497	0.520095		hsa-miR-30a	146086	0.45917	478.5	762	426.5	667.5	0.720744	1.56966
hsa-miR-612	27551	0.205676	105	113.5	9.5	72	0.0246914	0.12005		ebv-miR-BART17-3p	42773	0.437435	69.5	103	26	65	0.0537746	0.122931		hsa-miR-27a	46483	0.0146338	100.5	2362.5	46.5	2283.5	0.0785805	5.36978
hsa-miR-183	10977	0.198827	110	137	12.5	98	0.0324886	0.163401		hsa-miR-33a	145859	0.159482	50.5	110	10.5	72	0.0217166	0.13617		hsa-miR-744	27568	0.0638874	134.5	968	78.5	883	0.132657	2.07643
hsa-miRPlus-C1115	145933	0.225039	118.5	187.5	20.5	142	0.0532814	0.236765		hsa-miR-29b-1*	17810	0.466925	103.5	183	57	133.5	0.11789	0.252482		hsa-miR-612	27551	0.205924	82	186	24.5	85.5	0.0414026	0.201058
hsa-miR-639	145962	0.178025	109	219	20.5	179.5	0.0532814	0.299291		hsa-miR-708	29190	0.162615	64.5	184.5	20	134.5	0.041365	0.254374		hsa-miR-136	10943	0.117594	71	188.5	18	110	0.0304183	0.258671
hsa-miR-4287	147938	0.108754	103	104	4.5	64.5	0.0116959	0.107545		hsa-miR-3945	148351	0.461358	72	111.5	27	64	0.0558428	0.12104		hsa-miR-183	10977	0.25797	77.5	156.5	28	78	0.0473173	0.183422
hsa-miR-3667-5p	148234	0.452011	133.5	225.5	53.5	184.5	0.139051	0.307628		hsa-miR-130b	10936	0.48309	142.5	252.5	91	206	0.188211	0.389598		hsa-miR-29b	11040	0.010174	61.5	1521.5	20.5	1448	0.034643	3.40506
hsa-miR-3660	147318	0.463777	115.5	100.5	18	60.5	0.0467836	0.100875		hsa-miR-3687	148085	0.465907	86	131.5	36	84.5	0.0744571	0.159811		hsa-miR-767-5p	146111	0.498519	755	1092.5	705.5	1017	1.19223	2.39153
hsa-miRPlus-J204*	42502	0.407805	173	452	107	409	0.278103	0.681951		hsa-miR-3621	148317	0.329497	108	236	58	192.5	0.119959	0.364066		hsa-miRPlus-C1115	145933	0.473643	94.5	150	43.5	66	0.0735108	0.155203
hsa-miR-513b	46789	0.137086	103	392	31	352.5	0.0805718	0.587745		hsa-miR-137	145749	0.469972	73	101	26	60.5	0.0537746	0.114421		hsa-miR-2115*	146161	0.191394	119.5	369	79.5	298.5	0.134347	0.70194
hsa-miR-4278	147621	0.372381	89.5	143	21.5	90	0.0558804	0.150063		hsa-miR-665	145768	0.14474	56	107.5	9	68	0.0186143	0.128605		hsv1-miR-H7*	146090	0.0847798	530	4122	477.5	4047.5	0.806929	9.51793
ebv-miR-BART17-3p	42773	0.238736	81	151.5	17	111	0.0441845	0.185077		hsa-miR-3655	148331	0.312454	66	121	22	77	0.0455016	0.145626		hsa-miR-4287	147938	0.415038	94	168	54	93.5	0.0912548	0.219871
hsa-miRPlus-A1087	17848	0.26543	668	3613	609	3576.5	1.58285	5.96332		hsa-miR-204	11005	0.469729	88	128	32	74.5	0.0661841	0.140898		hsa-miR-1260b	147791	0.350628	19658	40289.5	19614.5	40201	33.1466	94.535
hsa-miR-1249	46210	0.300683	107	141	19	98.5	0.0493827	0.164235		hsv1-miR-H6-5p	147682	0.471374	65.5	101	25	58	0.0517063	0.109693		hsa-miR-1908	148687	0.389216	417.5	773.5	377.5	697	0.637938	1.63904
hsa-miR-29b-1*	17810	0.400835	99	91	13.5	52.5	0.0350877	0.0875365		hsa-miR-200c	17427	0.415536	191.5	430.5	148	389.5	0.306101	0.736643		hsa-miR-519e	11164	0.44983	250	403	205	327.5	0.34643	0.770135
hsa-miR-576-5p	42446	0.317914	110	116	15.5	76	0.0402859	0.126719		hsa-miR-628-3p	148684	0.446677	73	112	29	71	0.0599793	0.134279		hsa-miR-3196	147817	0.253999	113.5	305	61.5	174	0.103929	0.409171
hsa-miR-205*	145996	0.0986585	170.5	1186	72.5	1145.5	0.188434	1.90996		hsa-miR-92a-2*	42801	0.483703	70	100.5	23	52	0.0475698	0.0983452		hsa-miR-542-3p	14272	0.457862	129	208.5	75.5	118.5	0.127588	0.27866
hsa-miR-4274	147751	0.27435	121.5	166.5	22	125	0.05718	0.20842		ebv-miR-BART8*	17328	0.462979	94.5	118.5	29	68.5	0.0599793	0.129551		hsv2-miR-H10	147803	0.335361	81	174.5	38.5	82.5	0.0650613	0.194004
hsa-miR-4299	147614	0.41208	225	545.5	133.5	505	0.346979	0.842018		hsa-miR-30c-1*	42702	0.352075	174.5	428	122.5	380.5	0.253361	0.719622		hsv2-miR-H25	147884	0.388006	120	226.5	71	131.5	0.119983	0.30923
hsa-miR-3663-5p	148597	0.295158	98.5	130	16	84.5	0.0415854	0.140892		hsa-miR-424*	42603	0.375194	110	232	64.5	188	0.133402	0.355556		hsa-miR-1258	46869	0.365945	122.5	259.5	69	135.5	0.116603	0.318636
hsa-miR-3714	148282	0.0501044	95.5	179.5	4.5	140	0.0116959	0.233431		hsa-miR-525-5p	11175	0.383683	170	336	103.5	295	0.214064	0.55792		hsa-miR-335	11065	0.316349	223	510.5	167.5	380.5	0.283059	0.894768
hsa-miR-1258	46869	0.355517	87.5	103	13	57	0.0337882	0.0950396		hcmv-miR-US25-1*	42458	0.156227	106	422	54	378	0.111686	0.714894		hsa-miRPlus-C1110	17955	0.268618	270.5	719	212.5	568.5	0.359104	1.33686
hsa-miR-203	11004	0.311761	85.5	107.5	12	60	0.0311891	0.100042		hsa-miR-22*	42532	0.450837	478	1060.5	420.5	1020	0.8697	1.92908		hsa-miR-887	145724	0.391981	117.5	260.5	60	110	0.101394	0.258671
hsa-miR-1299	46788	0.167937	89.5	228.5	19.5	181	0.0506823	0.301792		hsa-miR-454	148620	0.428177	94	141.5	37	94.5	0.0765253	0.178723		hsa-miR-3621	148317	0.44304	122.5	269	63.5	103	0.107309	0.24221
hsa-miR-219-1-3p	21702	0.0417537	81	323	7.5	280	0.0194932	0.466861		hsa-miR-450a	18847	0.218979	223	888	167.5	836.5	0.346432	1.58203		hsa-miR-299-3p	11037	0.322233	116.5	284	63	140.5	0.106464	0.330394
hsa-miR-338-5p	17825	0.379169	99	160.5	27	111	0.0701754	0.185077		hsa-miR-222*	17918	0.235687	77	114	12.5	58	0.0258532	0.109693		hsa-miR-589	42542	0.181445	214	743.5	165	653.5	0.278834	1.53674
hsa-miR-1913	146103	0.453102	611	1895.5	536	1844	1.39311	3.07461		hsa-miR-326	42693	0.0599227	83.5	115	4	73	0.00827301	0.138061		hsa-miR-588	17630	0.200735	76.5	179	25	89.5	0.0422476	0.210464
hsa-miR-18b*	145826	0.467641	108	186.5	42	140	0.109162	0.233431		hsa-miR-552	17668	0.127408	94	97	6	51.5	0.0124095	0.0973995		hsa-miR-138	13140	0.258773	129	310.5	78.5	218	0.132657	0.51264
hsa-miR-3180-5p	147871	0.494255	112	172	39	123	0.101365	0.205085		hsa-miR-584	145647	0.406653	302.5	733.5	251	675	0.519131	1.2766		hsa-miR-1274b	46328	0.474003	880.5	1349.5	823.5	1248.5	1.39163	2.93592
hsa-miR-3687	148085	0.392215	92.5	124	19.5	77.5	0.0506823	0.129221		hsv2-miR-H7-3p	147790	0.497913	1533.5	3287.5	1477	3244	3.05481	6.13522		hsa-miR-144	29802	0.127652	66.5	164.5	13.5	76	0.0228137	0.178718
kshv-miR-K12-4-3p	17418	0.239344	85	171.5	19.5	127	0.0506823	0.211755		hsa-miR-494	147514	0.484303	134	219.5	77.5	175	0.16029	0.330969		hsa-miR-122*	42551	0.329647	103.5	201	50	109	0.0844951	0.25632
hsa-miR-885-5p	46259	0.336374	81.5	141	20.5	95	0.0532814	0.158399		hsa-miR-3622b-3p	148547	0.288586	67.5	118.5	19	72	0.0392968	0.13617		hsa-miRPlus-C1087	17892	0.36742	84.5	155.5	34	66.5	0.0574567	0.156379
hsa-miR-1265	46737	0.13414	205.5	1730	145	1685	0.376868	2.8095		hsa-miR-301a	13143	0.448371	95	153	41	100	0.0847983	0.189125		hsa-miR-550a	145789	0.105681	66	162	10	68	0.016899	0.159906
hsa-miR-377*	42899	0.240256	146	589	84	545	0.218324	0.908712		hsa-miR-339-5p	42739	0.381099	110	205.5	57.5	165	0.118925	0.312057		hsa-miR-665	145768	0.0363098	66.5	334.5	12	237.5	0.0202788	0.558495
hsa-miR-2116	146010	0.387187	175	513.5	115.5	465	0.300195	0.775323		hsa-miR-323-3p	42957	0.47612	83	125	32	73.5	0.0661841	0.139007		hsa-miR-4285	147604	0.1323	110.5	459	66	358.5	0.111534	0.843034
hsa-miR-1273e	148263	0.219387	94.5	244.5	28.5	202.5	0.0740741	0.337641		hsa-miR-492	42661	0.446677	88.5	120.5	29	71	0.0599793	0.134279		hsv1-miR-H17	147804	0.120545	113	480	65	387.5	0.109844	0.911229
hsa-miR-3615	148272	0.319755	91	163.5	24	117	0.0623782	0.195081		hsa-miR-365*	146029	0.306445	81.5	133.5	25.5	91	0.0527404	0.172104		hsa-miR-3656	148228	0.358575	166.5	330	121	242.5	0.204478	0.570253
hsa-miR-675*	42859	0.258505	150	441	66.5	401	0.17284	0.668612		hsa-miR-194*	42570	0.338492	67	109.5	19.5	63	0.0403309	0.119149		hsa-miR-3907	148216	0.414984	106	198.5	61.5	106.5	0.103929	0.250441
hsa-miR-934	17863	0.351988	114.5	134.5	21	93	0.0545809	0.155065		hsa-miR-656	29736	0.343951	67.5	105.5	19.5	62	0.0403309	0.117258		hsa-miR-138-1*	42872	0.342983	227	460.5	178.5	374	0.301648	0.879483
hsa-miR-1184	46258	0.338871	173.5	409	80	368	0.207927	0.613589		hsa-miR-490-5p	17822	0.206895	78.5	190	28	148	0.0579111	0.279905		hsa-miR-25*	42929	0.442547	147.5	253.5	109	177	0.184199	0.416226
hsa-miR-543	145689	0.413017	107.5	101.5	15.5	58.5	0.0402859	0.0975406		hsa-miR-769-3p	42828	0.268334	78.5	151	26.5	108	0.0548087	0.204255		hsa-miR-19b	10998	0.101262	57	195.5	15.5	110	0.0261935	0.258671
hsa-miRPlus-J1011	147415	0.209457	124.5	395	47.5	353.5	0.123457	0.589412		hsa-miR-3182	147667	0.439242	320.5	708.5	267.5	666	0.553257	1.25957		hsa-let-7d	145968	0.09082	164.5	1087	126	997	0.212928	2.3445
hsa-miR-630	17327	0.193091	125.5	427	48	387.5	0.124756	0.646103												hsa-miR-4288	147588	0.0605518	210	2101	170.5	2023.5	0.288128	4.75838
hsa-miR-183*	17953	0.226148	193.5	917.5	126	868.5	0.327485	1.4481												hsa-miR-4291	147616	0.0885517	67.5	299.5	26	211	0.0439375	0.496179
ebv-miR-BART7*	42954	0.080043	91.5	619.5	29.5	574.5	0.0766732	0.957899												hsv1-miR-H6-5p	147682	0.323594	80	168.5	38.5	85.5	0.0650613	0.201058
hsa-miR-1301	46215	0.283419	91	118	13	71.5	0.0337882	0.119216												hsa-miR-3654	148379	0.264527	70.5	158	30	81.5	0.0506971	0.191652
hsa-miR-195*	42723	0.248305	82.5	101	9	56.5	0.0233918	0.0942059												hsa-miR-1280	148675	0.147131	4934	24003	4895.5	23911	8.27292	56.2281
hsa-miR-4268	147942	0.471925	376.5	1066.5	308.5	1019	0.801819	1.69904												kshv-miR-K12-6-3p	17488	0.418631	227	394	183.5	315	0.310097	0.740741
hsa-miRPlus-I107*	147536	0.491515	110	157.5	35	111	0.0909682	0.185077												hsa-miR-1469	146072	0.208471	127.5	344.5	61.5	212	0.103929	0.49853
hsa-miR-642b	148396	0.409048	92	119.5	18.5	70.5	0.0480832	0.117549												hsa-miR-4289	147735	0.462424	93.5	189	37	57.5	0.0625264	0.135215
hsa-miRPlus-A1086	17885	0.251371	1947	11726	1883.5	11680	4.89539	19.4748												hsa-miR-200c	17427	0.47552	196.5	309	155.5	235	0.26278	0.552616
hsa-miR-124	14328	0.293216	132	353	58.5	311	0.152047	0.518549												hsa-miR-4284	147636	0.34038	12829.5	27035	12763	26946	21.5682	63.3651
kshv-miR-K12-10b	42624	0.383416	98.5	171	30.5	124	0.0792723	0.206753												hsa-miR-363*	27544	0.251795	200.5	551.5	161	459.5	0.272074	1.08054
hsa-miR-1207-3p	46345	0.405168	231.5	685.5	167	642.5	0.434048	1.07128												hsa-miR-1255a	46380	0.394604	545	1004	506	921.5	0.855091	2.16696
hsa-miR-361-3p	145865	0.41051	178	462.5	108.5	412	0.282001	0.686953												hsa-miR-29c	11041	0.0893036	82	424	42.5	342	0.0718209	0.804233
kshv-miR-K12-5*	147885	0.303264	587.5	2707.5	517.5	2660	1.34503	4.43518												hsa-miR-505*	42490	0.417646	311	538.5	268.5	462	0.453739	1.08642
hsa-miRPlus-J1003	147975	0.193272	141	663.5	76.5	617	0.19883	1.02876												hsa-miR-206	11007	0.246388	76	190	36	105	0.0608365	0.246914
hsa-miR-628-3p	148684	0.46361	97	164	34.5	116	0.0896686	0.193414												hsa-let-7c	145820	0.206818	300.5	972.5	257	893	0.434305	2.09994
hsa-miR-363*	27544	0.0894821	118	643	34.5	601	0.0896686	1.00208												hsv1-miR-H14-3p	147889	0.198841	191.5	622	149	538.5	0.251796	1.26631
hsa-miR-125a-3p	17942	0.47078	99.5	120.5	22.5	74.5	0.0584795	0.124218												ebv-miR-BART8*	17328	0.369988	66.5	137	26	50.5	0.0439375	0.118754
hsa-let-7c*	42653	0.273474	90.5	133	15	85.5	0.0389864	0.142559												hsa-miR-30c-1*	42702	0.0958175	78.5	309	26	195	0.0439375	0.458554
hsa-miR-505*	42490	0.28498	118.5	271.5	41.5	227	0.107862	0.378491												hsa-miR-518e*/hsa-miR-519a*/hsa-miR-519b-5p/hsa-miR-519c-5p/hsa-miR-522*/hsa-miR-523*	13137	0.276397	129.5	286	75	195	0.126743	0.458554
hsa-miR-206	11007	0.0528936	93	299.5	8.5	250.5	0.0220923	0.417674												hsa-miR-525-5p	11175	0.219469	243	711	189.5	620.5	0.320237	1.45914
hsa-miR-374b*	42476	0.00529485	95.5	1520	5	1472	0.0129955	2.45436												hcmv-miR-US25-1*	42458	0.140381	187	801	138.5	709	0.234052	1.66725
hsa-miR-629	17961	0.348553	101.5	126	18	80.5	0.0467836	0.134223												hsa-miR-1260	145975	0.139583	4746	24217.5	4686	24125.5	7.91888	56.7325
hsa-miR-3911	148361	0.336213	91	96.5	11	51	0.02859	0.0850354												hsa-miR-4286	147744	0.304272	4969	11705	4917	11613	8.30925	27.3086
hsa-miR-3924	148049	0.153685	124.5	406.5	35	355	0.0909682	0.591913												hsa-miR-622	17493	0.158905	74.5	241	33.5	151.5	0.0566117	0.356261
hsa-miR-3614-3p	148413	0.117529	102	302.5	19	252	0.0493827	0.420175												sv40-miR-S1-5p	17492	0.381441	1155.5	2181.5	1112	2095	1.87917	4.92651
ebv-miR-BART8*	17328	0.266137	92	109.5	10.5	61.5	0.0272904	0.102543												hsa-miR-1274a	46292	0.0586162	237.5	2402	188.5	2311	0.318547	5.43445
hsa-miR-375	46918	0.0755784	75.5	143.5	4	82.5	0.0103964	0.137557												hsa-miR-100	145943	0.498347	1230	1774	1173	1691.5	1.98226	3.97766
hsa-miR-1227	46806	0.171297	83.5	146	10	91	0.0259909	0.15173												hsv2-miR-H7-3p	147790	0.491681	1851	2719	1802.5	2634.5	3.04605	6.19518
hsa-miR-7	29490	0.0893065	87.5	143	5.5	96	0.014295	0.160067												hsa-miR-491-3p	147701	0.394761	5691	10358.5	5641	10269	9.53274	24.1481
hsa-miR-300	42513	0.387969	161	385	84	337.5	0.218324	0.562734												hsa-miR-196b*	145995	0.331481	116.5	246	65.5	142	0.110689	0.333921
hsa-miR-645	17613	0.39616	90.5	143.5	23	90.5	0.0597791	0.150896												hsv1-miR-H4*	146159	0.484908	595	929.5	541.5	802.5	0.915082	1.88713
hsa-miR-2115	146044	0.133374	81	143.5	8	93.5	0.0207927	0.155898												hsa-miR-490-5p	17822	0.272405	107.5	224.5	52.5	138.5	0.0887199	0.325691
hsa-miR-548t	147584	0.198229	88.5	136.5	11	86.5	0.02859	0.144227												hsa-miR-769-3p	42828	0.382648	94	164.5	41	77	0.069286	0.18107
hsv1-miR-H1*	147576	0.360986	94.5	143.5	22	95	0.05718	0.158399												hsa-miR-28-5p	146049	0.496374	257	388	201	291	0.33967	0.684303
hcmv-miR-US25-1*	42458	0.384587	141.5	235.5	47	190.5	0.122157	0.317632												hsa-miR-3182	147667	0.268126	767.5	2004.5	714.5	1915	1.20744	4.50323
hsa-miR-22*	42532	0.394386	320.5	920	221	873.5	0.574399	1.45644
hsa-miR-125b-2*	42845	0.459532	105.5	138	25.5	86.5	0.0662768	0.144227
hsa-miR-4321	148674	0.0512765	86	120.5	2.5	76	0.00649773	0.126719
hsa-miR-3943	148577	0.0307154	80.5	148	2	101.5	0.00519818	0.169237
hsa-miR-24-1*	146043	0.277581	357.5	1587.5	274.5	1541.5	0.71345	2.57024
sv40-miR-S1-5p	17492	0.293199	292	1155	208.5	1108.5	0.54191	1.84827
hsa-miR-450a	18847	0.474808	133.5	222	53	174	0.137752	0.290121
hsa-miR-222*	17918	0.134573	82	113.5	6	69.5	0.0155945	0.115882
hsa-miR-422a	11104	0.00608908	78.5	175.5	0.5	128	0.00129955	0.213422
hsa-miR-485-3p	42694	0.276711	99	132.5	15	84.5	0.0389864	0.140892
hsa-miR-516b	11151	0.0532925	74.5	165.5	4	117	0.0103964	0.195081
hsa-miR-584	145647	0.313729	212	680	127.5	633.5	0.331384	1.05627
hsa-miR-4312	147907	0.192217	199.5	935	109.5	888	0.2846	1.48062
hsa-miR-4311	147664	0.168106	80	100	5.5	51	0.014295	0.0850354
hsa-miR-323-3p	42957	0.047078	109.5	645	18	596	0.0467836	0.993747
hsa-miR-221*	42475	0.367523	230.5	665	145	615	0.376868	1.02543
ebv-miR-BART18-3p	42466	0.103583	99.5	362.5	20.5	308.5	0.0532814	0.514381
hsa-miR-659	42749	0.450321	96.5	140	26	90	0.0675763	0.150063
hsa-miR-1321	46866	0.142241	157.5	842	73	800	0.189734	1.33389
hsa-miR-196b*	145995	0.119908	91	105.5	4.5	58.5	0.0116959	0.0975406
hsv1-miR-H4*	146159	0.236725	286	1485.5	218	1435.5	0.566602	2.3935
hsa-miR-4297	147632	0.133069	117	378.5	28	328	0.0727745	0.546895
hsa-miR-550b	148288	0.0589898	98.5	579	20	528.5	0.0519818	0.881201
hsa-miR-3161	147739	0.266869	213	810	129	753.5	0.335283	1.25636
hsa-miR-490-5p	17822	0.380553	99.5	154	26	106.5	0.0675763	0.177574
hsa-miR-9*	29852	0.327933	110	216	36.5	173.5	0.0948668	0.289287
hsa-miR-4283	147591	0.190349	99	197	18.5	151.5	0.0480832	0.252605
