# Supplementary material for: Inhibition of miR-490-5p Promotes Human Adipose-Derived Stem Cells Chondrogenesis and Protects Chondrocytes via the PITPNM1/PI3K/AKT Axis
Source: Front Cell Dev Biol. 2020 Nov 9;8:573221. doi: 10.3389/fcell.2020.573221 (PMC7680841; doi:10.3389/fcell.2020.573221)
Supplement: Supplementary file 3 [file Data_Sheet_3.xlsx]

## Sheet: TargetScan
Target gene	Representative transcript	Gene name	3P-seq tags + 5	Total sites	8mer sites	7mer-m8 sites	7mer-A1 sites	6mer sites	Representative miRNA	Cumulative weighted context++ score	Total context++ score	Aggregate PCT
ZNF627	ENST00000588174.1	zinc finger protein 627	105	4	3	0	1	0	hsa-miR-490-5p	-1.44	-1.44	N/A
TTC29	ENST00000513335.1	tetratricopeptide repeat domain 29	5	2	2	0	0	0	hsa-miR-490-5p	-1.09	-1.09	N/A
KBTBD4	ENST00000450908.1	HCG1992246; KBTBD4 protein; Uncharacterized protein	5	2	1	1	0	1	hsa-miR-490-5p	-0.97	-0.97	N/A
BTC	ENST00000395743.3	betacellulin	12	4	1	2	1	0	hsa-miR-490-5p	-0.88	-0.88	N/A
CXorf27	ENST00000341016.3	chromosome X open reading frame 27	5	1	1	0	0	0	hsa-miR-490-5p	-0.85	-0.85	N/A
AL353791.1	ENST00000426179.1		5	3	1	1	1	0	hsa-miR-490-5p	-0.83	-0.83	N/A
CST8	ENST00000246012.1	cystatin 8 (cystatin-related epididymal specific)	5	1	1	0	0	0	hsa-miR-490-5p	-0.78	-0.78	N/A
LILRA3	ENST00000391744.3	leukocyte immunoglobulin-like receptor, subfamily A (without TM domain), member 3	5	1	1	0	0	0	hsa-miR-490-5p	-0.78	-0.78	N/A
GCH1	ENST00000491895.2	GTP cyclohydrolase 1	502	3	1	1	1	0	hsa-miR-490-5p	-0.73	-0.78	N/A
MRI1	ENST00000319545.8	methylthioribose-1-phosphate isomerase 1	851	2	2	0	0	0	hsa-miR-490-5p	-0.73	-0.73	N/A
SLC13A3	ENST00000417157.2	solute carrier family 13 (sodium-dependent dicarboxylate transporter), member 3	13	1	1	0	0	0	hsa-miR-490-5p	-0.69	-0.69	N/A
TGIF2LY	ENST00000321217.4	TGFB-induced factor homeobox 2-like, Y-linked	5	1	1	0	0	1	hsa-miR-490-5p	-0.65	-0.68	N/A
PITPNM1	ENST00000534749.1	phosphatidylinositol transfer protein, membrane-associated 1	39	1	1	0	0	0	hsa-miR-490-5p	-0.64	-0.64	N/A
AP1S3	ENST00000396654.2	adaptor-related protein complex 1, sigma 3 subunit	130	1	1	0	0	3	hsa-miR-490-5p	-0.63	-0.68	N/A
PSME3	ENST00000541124.1	proteasome (prosome, macropain) activator subunit 3 (PA28 gamma; Ki)	3605	1	1	0	0	3	hsa-miR-490-5p	-0.62	-0.75	N/A
LRFN5	ENST00000554171.1	leucine rich repeat and fibronectin type III domain containing 5	5	1	1	0	0	0	hsa-miR-490-5p	-0.6	-0.6	N/A
DKFZP434O1614	ENST00000554299.1		5	1	1	0	0	1	hsa-miR-490-5p	-0.6	-0.6	N/A
F8A3	ENST00000369445.2	coagulation factor VIII-associated 3	5	1	1	0	0	0	hsa-miR-490-5p	-0.59	-0.59	N/A
F8A2	ENST00000369505.3	coagulation factor VIII-associated 2	5	1	1	0	0	0	hsa-miR-490-5p	-0.59	-0.59	N/A
F8A1	ENST00000369446.2	coagulation factor VIII-associated 1	5	1	1	0	0	0	hsa-miR-490-5p	-0.59	-0.59	N/A
AL163636.6	ENST00000553909.1	Homo sapiens ribonuclease, RNase A family, 4 (RNASE4), transcript variant 4, mRNA.	103	1	1	0	0	0	hsa-miR-490-5p	-0.58	-0.58	N/A
FAM169B	ENST00000558256.1	family with sequence similarity 169, member B	5	1	0	1	0	0	hsa-miR-490-5p	-0.58	-0.58	N/A
FOS	ENST00000303562.4	FBJ murine osteosarcoma viral oncogene homolog	3716	3	0	2	1	0	hsa-miR-490-5p	-0.57	-0.57	N/A
KRTAP1-5	ENST00000361883.5	keratin associated protein 1-5	67	1	1	0	0	1	hsa-miR-490-5p	-0.57	-0.57	N/A
PLCXD3	ENST00000377801.3	phosphatidylinositol-specific phospholipase C, X domain containing 3	81	5	0	1	4	3	hsa-miR-490-5p	-0.56	-0.58	N/A
RMI2	ENST00000576027.1	RecQ mediated genome instability 2	17	1	1	0	0	0	hsa-miR-490-5p	-0.56	-0.56	N/A
TFDP3	ENST00000310125.4	transcription factor Dp family, member 3	5	1	1	0	0	0	hsa-miR-490-5p	-0.55	-0.55	N/A
SLC28A3	ENST00000376238.4	solute carrier family 28 (concentrative nucleoside transporter), member 3	14	3	0	2	1	0	hsa-miR-490-5p	-0.54	-0.54	N/A
AL953854.2	ENST00000438517.1		5	3	1	1	1	0	hsa-miR-490-5p	-0.54	-0.54	N/A
UBTD2	ENST00000393792.2	ubiquitin domain containing 2	297	2	2	0	0	0	hsa-miR-490-5p	-0.53	-0.61	N/A
PDE8B	ENST00000264917.5	phosphodiesterase 8B	186	4	2	1	1	2	hsa-miR-490-5p	-0.53	-0.54	N/A
CXADR	ENST00000356275.6	coxsackie virus and adenovirus receptor	56	1	1	0	0	1	hsa-miR-490-5p	-0.53	-0.53	N/A
DKFZP667F0711	ENST00000391437.1		5	1	1	0	0	0	hsa-miR-490-5p	-0.53	-0.53	N/A
BMP5	ENST00000370830.3	bone morphogenetic protein 5	5	1	1	0	0	0	hsa-miR-490-5p	-0.52	-0.52	N/A
AC069547.1	ENST00000595931.1	HCG1745369; PRO3073; Uncharacterized protein	5	1	1	0	0	0	hsa-miR-490-5p	-0.52	-0.52	N/A
KCNA5	ENST00000252321.3	potassium voltage-gated channel, shaker-related subfamily, member 5	5	3	0	1	2	0	hsa-miR-490-5p	-0.51	-0.51	N/A
EPPIN	ENST00000555685.1	epididymal peptidase inhibitor	5	1	1	0	0	0	hsa-miR-490-5p	-0.51	-0.51	N/A
EPPIN-WFDC6	ENST00000504988.1	EPPIN-WFDC6 readthrough	5	1	1	0	0	0	hsa-miR-490-5p	-0.51	-0.51	N/A
POLD4	ENST00000312419.3	polymerase (DNA-directed), delta 4, accessory subunit	6724	1	1	0	0	0	hsa-miR-490-5p	-0.51	-0.51	N/A
C5orf64	ENST00000505642.1	chromosome 5 open reading frame 64	5	2	1	1	0	0	hsa-miR-490-5p	-0.5	-0.5	N/A
TMEM123	ENST00000361236.3	transmembrane protein 123	2135	1	1	0	0	1	hsa-miR-490-5p	-0.49	-0.51	N/A
ZFP30	ENST00000392144.1	ZFP30 zinc finger protein	41	2	1	0	1	0	hsa-miR-490-5p	-0.49	-0.49	N/A
TNFSF10	ENST00000420541.2	tumor necrosis factor (ligand) superfamily, member 10	28	1	1	0	0	0	hsa-miR-490-5p	-0.49	-0.49	N/A
TNFSF18	ENST00000404377.3	tumor necrosis factor (ligand) superfamily, member 18	5	1	1	0	0	0	hsa-miR-490-5p	-0.49	-0.49	N/A
E2F6	ENST00000362009.4	E2F transcription factor 6	70	1	1	0	0	0	hsa-miR-490-5p	-0.49	-0.49	N/A
ARL4D	ENST00000320033.4	ADP-ribosylation factor-like 4D	3401	1	1	0	0	0	hsa-miR-490-5p	-0.49	-0.49	N/A
SYT5	ENST00000590851.1	synaptotagmin V	5	2	1	0	1	0	hsa-miR-490-5p	-0.48	-0.48	N/A
HPS5	ENST00000537258.1	Hermansky-Pudlak syndrome 5	281	1	1	0	0	1	hsa-miR-490-5p	-0.48	-0.48	N/A
TF	ENST00000402696.3	transferrin	2533	1	1	0	0	0	hsa-miR-490-5p	-0.48	-0.48	N/A
NCAPG2	ENST00000541468.1	non-SMC condensin II complex, subunit G2	752	1	1	0	0	0	hsa-miR-490-5p	-0.47	-0.58	N/A
PCBD2	ENST00000512783.1	pterin-4 alpha-carbinolamine dehydratase/dimerization cofactor of hepatocyte nuclear factor 1 alpha (TCF1) 2	95	2	2	0	0	0	hsa-miR-490-5p	-0.47	-0.47	N/A
LINC00908	ENST00000578613.1	long intergenic non-protein coding RNA 908	5	1	1	0	0	0	hsa-miR-490-5p	-0.47	-0.47	N/A
ITGB3	ENST00000559488.1	integrin, beta 3 (platelet glycoprotein IIIa, antigen CD61)	176	5	2	1	2	0	hsa-miR-490-5p	-0.46	-0.47	N/A
WDR96	ENST00000369720.1	WD repeat domain 96	10	2	1	0	1	0	hsa-miR-490-5p	-0.46	-0.46	N/A
SERPINB10	ENST00000238508.3	serpin peptidase inhibitor, clade B (ovalbumin), member 10	5	1	1	0	0	0	hsa-miR-490-5p	-0.46	-0.46	N/A
PABPC1L	ENST00000537323.1	poly(A) binding protein, cytoplasmic 1-like	137	1	1	0	0	3	hsa-miR-490-5p	-0.46	-0.46	N/A
RNF182	ENST00000488300.1	ring finger protein 182	1122	1	1	0	0	1	hsa-miR-490-5p	-0.46	-0.46	N/A
RP11-410N8.4	ENST00000375670.1		5	1	1	0	0	0	hsa-miR-490-5p	-0.46	-0.46	N/A
PMP2	ENST00000256103.2	peripheral myelin protein 2	5	1	1	0	0	1	hsa-miR-490-5p	-0.46	-0.46	N/A
ZNF823	ENST00000440527.1	zinc finger protein 823	7	1	0	1	0	0	hsa-miR-490-5p	-0.46	-0.46	N/A
AC008394.1	ENST00000445770.2	Uncharacterized protein	5	1	1	0	0	0	hsa-miR-490-5p	-0.46	-0.46	N/A
ETS1	ENST00000531611.1	v-ets avian erythroblastosis virus E26 oncogene homolog 1	1423	3	1	0	2	0	hsa-miR-490-5p	-0.45	-0.46	N/A
PROSC	ENST00000328195.3	proline synthetase co-transcribed homolog (bacterial)	414	2	1	0	1	0	hsa-miR-490-5p	-0.45	-0.45	N/A
RILP	ENST00000301336.6	Rab interacting lysosomal protein	43	1	1	0	0	0	hsa-miR-490-5p	-0.45	-0.45	N/A
SERPIND1	ENST00000215727.5	serpin peptidase inhibitor, clade D (heparin cofactor), member 1	278	1	1	0	0	0	hsa-miR-490-5p	-0.44	-0.47	N/A
XKR9	ENST00000408926.3	XK, Kell blood group complex subunit-related family, member 9	5	2	1	1	0	2	hsa-miR-490-5p	-0.44	-0.44	N/A
PRKAG3	ENST00000439262.2	protein kinase, AMP-activated, gamma 3 non-catalytic subunit	5	1	1	0	0	1	hsa-miR-490-5p	-0.44	-0.44	N/A
DDI1	ENST00000302259.3	DNA-damage inducible 1 homolog 1 (S. cerevisiae)	5	1	1	0	0	0	hsa-miR-490-5p	-0.44	-0.44	N/A
SNURF	ENST00000338094.6	SNRPN upstream reading frame protein	114	1	1	0	0	0	hsa-miR-490-5p	-0.44	-0.44	N/A
ARL10	ENST00000310389.5	ADP-ribosylation factor-like 10	236	1	0	0	1	1	hsa-miR-490-5p	-0.43	-0.53	N/A
ZFP69B	ENST00000484445.1	ZFP69 zinc finger protein B	176	1	1	0	0	1	hsa-miR-490-5p	-0.43	-0.45	N/A
SHISA9	ENST00000558583.1	shisa family member 9	5	4	0	4	0	5	hsa-miR-490-5p	-0.43	-0.43	N/A
DNAJB14	ENST00000442697.2	DnaJ (Hsp40) homolog, subfamily B, member 14	10	2	1	0	1	0	hsa-miR-490-5p	-0.43	-0.43	N/A
SOSTDC1	ENST00000307068.4	sclerostin domain containing 1	5	1	1	0	0	0	hsa-miR-490-5p	-0.43	-0.43	N/A
C19orf82	ENST00000587536.1	chromosome 19 open reading frame 82	5	1	1	0	0	0	hsa-miR-490-5p	-0.43	-0.43	N/A
WDR44	ENST00000254029.3	WD repeat domain 44	392	1	1	0	0	0	hsa-miR-490-5p	-0.42	-0.44	N/A
RUFY4	ENST00000441828.2	RUN and FYVE domain containing 4	5	2	1	1	0	2	hsa-miR-490-5p	-0.42	-0.42	N/A
TFRC	ENST00000540528.1	transferrin receptor	296	2	0	0	2	1	hsa-miR-490-5p	-0.42	-0.42	N/A
MBIP	ENST00000359527.7	MAP3K12 binding inhibitory protein 1	300	2	0	1	1	0	hsa-miR-490-5p	-0.42	-0.42	N/A
MOB3A	ENST00000357066.3	MOB kinase activator 3A	13	2	1	0	1	0	hsa-miR-490-5p	-0.42	-0.42	N/A
KRT6A	ENST00000330722.6	keratin 6A	5	1	1	0	0	0	hsa-miR-490-5p	-0.42	-0.42	N/A
SMCO1	ENST00000397537.2	single-pass membrane protein with coiled-coil domains 1	5	1	1	0	0	0	hsa-miR-490-5p	-0.42	-0.42	N/A
ALDH1A2	ENST00000249750.4	aldehyde dehydrogenase 1 family, member A2	401	1	1	0	0	1	hsa-miR-490-5p	-0.42	-0.42	N/A
SEMA3A	ENST00000265362.4	sema domain, immunoglobulin domain (Ig), short basic domain, secreted, (semaphorin) 3A	162	2	1	1	0	0	hsa-miR-490-5p	-0.41	-0.53	N/A
PRELID2	ENST00000334744.4	PRELI domain containing 2	63	1	0	1	0	1	hsa-miR-490-5p	-0.41	-0.44	N/A
RP11-762I7.5	ENST00000546837.1	Uncharacterized protein	5	1	1	0	0	0	hsa-miR-490-5p	-0.41	-0.41	N/A
TCFL5	ENST00000335351.3	transcription factor-like 5 (basic helix-loop-helix)	183	1	1	0	0	0	hsa-miR-490-5p	-0.41	-0.41	N/A
SSUH2	ENST00000415132.1	ssu-2 homolog (C. elegans)	67	1	1	0	0	0	hsa-miR-490-5p	-0.41	-0.41	N/A
TOX3	ENST00000407228.3	TOX high mobility group box family member 3	59	1	1	0	0	0	hsa-miR-490-5p	-0.41	-0.41	N/A
RRAGD	ENST00000369415.4	Ras-related GTP binding D	644	5	3	0	2	3	hsa-miR-490-5p	-0.4	-1.18	N/A
MYEOV	ENST00000308946.3	myeloma overexpressed	14	2	1	0	1	0	hsa-miR-490-5p	-0.4	-0.4	N/A
GYS2	ENST00000261195.2	glycogen synthase 2 (liver)	5	1	1	0	0	0	hsa-miR-490-5p	-0.4	-0.4	N/A
IAPP	ENST00000542023.1	islet amyloid polypeptide	5	1	1	0	0	0	hsa-miR-490-5p	-0.4	-0.4	N/A
C14orf79	ENST00000550614.1	chromosome 14 open reading frame 79	29	1	1	0	0	0	hsa-miR-490-5p	-0.4	-0.4	N/A

## Sheet: miRanda100
mRNA	mirSVR score	Targetscan/miRDB
TAOK1	-2.21	Yes
MRI1	-2.08	Yes
SLC16A7	-2.07	Yes
FOS	-2.06	Yes
PDE8B	-1.78	Yes
UNC80	-1.75	Yes
ALS2CR8	-1.75	No
TMEM123	-1.67	Yes
SEL1L3	-1.57	No
C17orf54	-1.56	No
ABCC6P1	-1.55	No
ATP1B1	-1.54	No
LHFPL3	-1.53	No
ACVR2A	-1.5	No
FLJ37543	-1.49	No
NBR1	-1.49	Yes
BPY2	-1.48	No
LRFN5	-1.48	No
C5orf13	-1.47	No
SMARCAD1	-1.46	No
GCH1	-1.45	Yes
GRIA2	-1.45	Yes
NF1	-1.41	No
TIMM23	-1.39	No
CADPS	-1.37	No
FGF14	-1.37	No
KRTAP1-5	-1.36	Yes
DSCC1	-1.35	No
LILRA3	-1.34	No
CNOT2	-1.33	No
RGS7BP	-1.33	No
SPATA6	-1.32	No
THSD7B	-1.31	No
C8orf38	-1.31	No
TOX3	-1.3	No
SLC35A2	-1.29	No
VPS13C	-1.29	No
FHL5	-1.29	No
PHF19	-1.29	No
KIAA1383	-1.28	No
ZNF423	-1.28	No
ZNF385B	-1.27	No
DAAM1	-1.27	No
DNAJB14	-1.27	No
NTNG1	-1.27	No
ZFP30	-1.26	Yes
PIK3CA	-1.26	No
LRRC37A2	-1.26	No
SOX2	-1.26	No
FAM84A	-1.26	Yes
RPL23AP82	-1.25	No
WDR44	-1.25	Yes
ADSS	-1.25	No
LOC554206	-1.25	No
BCL2L14	-1.25	No
HS6ST2	-1.24	No
PITPNM1	-1.24	Yes
GPHN	-1.24	No
UVRAG	-1.24	No
BAHD1	-1.24	No
TNFRSF10B	-1.24	No
ECT2	-1.24	No
SEMA3A	-1.23	Yes
IL23R	-1.23	No
ARL13B	-1.23	No
CXADR	-1.22	No
C1orf43	-1.22	No
ESR2	-1.22	No
ERBB2IP	-1.22	No
BMP2	-1.22	No
ETF1	-1.22	Yes
PBX3	-1.22	No
DDI1	-1.21	No
HMGN2	-1.21	No
CLN3	-1.21	No
TRIM6-TRIM34	-1.21	Yes
TRIM34	-1.21	No
HYDIN	-1.21	No
TET1	-1.21	No
MLL5	-1.2	No
OPRM1	-1.2	No
CCAR1	-1.2	No
ALDH1A2	-1.2	Yes
LHX9	-1.2	Yes
SLC13A3	-1.2	No
PRKAG3	-1.2	No
TSGA10	-1.2	No
RAP1B	-1.2	No
IQCA1	-1.2	No
HERC3	-1.19	No
SOSTDC1	-1.19	No
GYS2	-1.19	No
CDH2	-1.19	No
LOC153469	-1.19	No
TBK1	-1.19	No
SEH1L	-1.18	No
GLA	-1.18	No
TGIF2LY	-1.18	No
BTAF1	-1.18	No

## Sheet: miRDB100
Target Detail	Target Rank	Target Score	miRNA Name	Gene Symbol	Gene Description
Details	1	97	hsa-miR-490-5p	SHISA7	shisa family member 7
Details	2	96	hsa-miR-490-5p	FOS	Fos proto-oncogene, AP-1 transcription factor subunit
Details	3	95	hsa-miR-490-5p	TTC29	tetratricopeptide repeat domain 29
Details	4	94	hsa-miR-490-5p	YWHAB	tyrosine 3-monooxygenase/tryptophan 5-monooxygenase activation protein beta
Details	5	93	hsa-miR-490-5p	ALDH1A2	aldehyde dehydrogenase 1 family member A2
Details	6	93	hsa-miR-490-5p	GCH1	GTP cyclohydrolase 1
Details	7	93	hsa-miR-490-5p	SPRED3	sprouty related EVH1 domain containing 3
Details	8	92	hsa-miR-490-5p	WDR44	WD repeat domain 44
Details	9	92	hsa-miR-490-5p	APPL1	adaptor protein, phosphotyrosine interacting with PH domain and leucine zipper 1
Details	10	92	hsa-miR-490-5p	CXorf56	chromosome X open reading frame 56
Details	11	92	hsa-miR-490-5p	CST8	cystatin 8
Details	12	91	hsa-miR-490-5p	TOX3	TOX high mobility group box family member 3
Details	13	91	hsa-miR-490-5p	C1orf43	chromosome 1 open reading frame 43
Details	14	90	hsa-miR-490-5p	LMOD1	leiomodin 1
Details	15	89	hsa-miR-490-5p	ALG10B	ALG10B, alpha-1,2-glucosyltransferase
Details	16	88	hsa-miR-490-5p	ARPP19	cAMP regulated phosphoprotein 19
Details	17	88	hsa-miR-490-5p	ADCYAP1	adenylate cyclase activating polypeptide 1
Details	18	87	hsa-miR-490-5p	BAZ2B	bromodomain adjacent to zinc finger domain 2B
Details	19	87	hsa-miR-490-5p	CNTN3	contactin 3
Details	20	86	hsa-miR-490-5p	HPS5	HPS5, biogenesis of lysosomal organelles complex 2 subunit 2
Details	21	86	hsa-miR-490-5p	LAMTOR3	late endosomal/lysosomal adaptor, MAPK and MTOR activator 3
Details	22	85	hsa-miR-490-5p	ZNF347	zinc finger protein 347
Details	23	85	hsa-miR-490-5p	TAOK1	TAO kinase 1
Details	24	85	hsa-miR-490-5p	COLEC11	collectin subfamily member 11
Details	25	85	hsa-miR-490-5p	FAM84A	family with sequence similarity 84 member A
Details	26	85	hsa-miR-490-5p	RANBP10	RAN binding protein 10
Details	27	85	hsa-miR-490-5p	INHBC	inhibin subunit beta C
Details	28	85	hsa-miR-490-5p	SERPINB10	serpin family B member 10
Details	29	84	hsa-miR-490-5p	USP37	ubiquitin specific peptidase 37
Details	30	84	hsa-miR-490-5p	P4HA1	prolyl 4-hydroxylase subunit alpha 1
Details	31	84	hsa-miR-490-5p	PKD2	polycystin 2, transient receptor potential cation channel
Details	32	84	hsa-miR-490-5p	NBR1	NBR1, autophagy cargo receptor
Details	33	84	hsa-miR-490-5p	KIRREL1	kirre like nephrin family adhesion molecule 1
Details	34	83	hsa-miR-490-5p	GPALPP1	GPALPP motifs containing 1
Details	35	83	hsa-miR-490-5p	ARHGAP26	Rho GTPase activating protein 26
Details	36	82	hsa-miR-490-5p	C11orf58	chromosome 11 open reading frame 58
Details	37	82	hsa-miR-490-5p	RTL3	retrotransposon Gag like 3
Details	38	82	hsa-miR-490-5p	ADGRF3	adhesion G protein-coupled receptor F3
Details	39	82	hsa-miR-490-5p	BORA	bora, aurora kinase A activator
Details	40	81	hsa-miR-490-5p	COA5	cytochrome c oxidase assembly factor 5
Details	41	81	hsa-miR-490-5p	ARHGAP42	Rho GTPase activating protein 42
Details	42	81	hsa-miR-490-5p	EMCN	endomucin
Details	43	81	hsa-miR-490-5p	ZEB2	zinc finger E-box binding homeobox 2
Details	44	81	hsa-miR-490-5p	UNC80	unc-80 homolog, NALCN channel complex subunit
Details	45	80	hsa-miR-490-5p	LCOR	ligand dependent nuclear receptor corepressor
Details	46	80	hsa-miR-490-5p	F8A1	coagulation factor VIII associated 1
Details	47	80	hsa-miR-490-5p	WLS	Wnt ligand secretion mediator
Details	48	79	hsa-miR-490-5p	STAT5B	signal transducer and activator of transcription 5B
Details	49	79	hsa-miR-490-5p	ZNF770	zinc finger protein 770
Details	50	79	hsa-miR-490-5p	SHISA9	shisa family member 9
Details	51	79	hsa-miR-490-5p	METAP2	methionyl aminopeptidase 2
Details	52	79	hsa-miR-490-5p	NREP	neuronal regeneration related protein
Details	53	79	hsa-miR-490-5p	GRIA2	glutamate ionotropic receptor AMPA type subunit 2
Details	54	79	hsa-miR-490-5p	PLCXD3	phosphatidylinositol specific phospholipase C X domain containing 3
Details	55	78	hsa-miR-490-5p	COL6A1	collagen type VI alpha 1 chain
Details	56	78	hsa-miR-490-5p	SEMA3A	semaphorin 3A
Details	57	78	hsa-miR-490-5p	SYT17	synaptotagmin 17
Details	58	78	hsa-miR-490-5p	PRDM15	PR/SET domain 15
Details	59	78	hsa-miR-490-5p	RRAGD	Ras related GTP binding D
Details	60	77	hsa-miR-490-5p	LHX9	LIM homeobox 9
Details	61	77	hsa-miR-490-5p	NUP50	nucleoporin 50
Details	62	77	hsa-miR-490-5p	SLC28A3	solute carrier family 28 member 3
Details	63	77	hsa-miR-490-5p	EXOC6	exocyst complex component 6
Details	64	77	hsa-miR-490-5p	CCDC186	coiled-coil domain containing 186
Details	65	77	hsa-miR-490-5p	SERPIND1	serpin family D member 1
Details	66	77	hsa-miR-490-5p	HYDIN	HYDIN, axonemal central pair apparatus protein
Details	67	77	hsa-miR-490-5p	TFDP3	transcription factor Dp family member 3
Details	68	76	hsa-miR-490-5p	ZDHHC2	zinc finger DHHC-type containing 2
Details	69	76	hsa-miR-490-5p	PITPNM1	phosphatidylinositol transfer protein membrane associated 1
Details	70	76	hsa-miR-490-5p	M1AP	meiosis 1 associated protein
Details	71	76	hsa-miR-490-5p	TRIM34	tripartite motif containing 34
Details	72	76	hsa-miR-490-5p	EFCAB13	EF-hand calcium binding domain 13
Details	73	76	hsa-miR-490-5p	C1orf52	chromosome 1 open reading frame 52
Details	74	76	hsa-miR-490-5p	TRIM6-TRIM34	TRIM6-TRIM34 readthrough
Details	75	76	hsa-miR-490-5p	MKLN1	muskelin 1
Details	76	75	hsa-miR-490-5p	ZFP30	ZFP30 zinc finger protein
Details	77	75	hsa-miR-490-5p	NR6A1	nuclear receptor subfamily 6 group A member 1
Details	78	75	hsa-miR-490-5p	ONECUT1	one cut homeobox 1
Details	79	75	hsa-miR-490-5p	MRI1	methylthioribose-1-phosphate isomerase 1
Details	80	75	hsa-miR-490-5p	NRXN1	neurexin 1
Details	81	74	hsa-miR-490-5p	RBMY1A1	RNA binding motif protein, Y-linked, family 1, member A1
Details	82	74	hsa-miR-490-5p	IDS	iduronate 2-sulfatase
Details	83	74	hsa-miR-490-5p	RBMY1E	RNA binding motif protein, Y-linked, family 1, member E
Details	84	73	hsa-miR-490-5p	CAPN6	calpain 6
Details	85	73	hsa-miR-490-5p	KRTAP1-5	keratin associated protein 1-5
Details	86	73	hsa-miR-490-5p	NDUFAF6	NADH:ubiquinone oxidoreductase complex assembly factor 6
Details	87	73	hsa-miR-490-5p	LILRA1	leukocyte immunoglobulin like receptor A1
Details	88	73	hsa-miR-490-5p	PCTP	phosphatidylcholine transfer protein
Details	89	73	hsa-miR-490-5p	CBLN4	cerebellin 4 precursor
Details	90	73	hsa-miR-490-5p	ETF1	eukaryotic translation termination factor 1
Details	91	73	hsa-miR-490-5p	AFF2	AF4/FMR2 family member 2
Details	92	73	hsa-miR-490-5p	KLHL15	kelch like family member 15
Details	93	73	hsa-miR-490-5p	SELENOO	selenoprotein O
Details	94	73	hsa-miR-490-5p	PIEZO2	piezo type mechanosensitive ion channel component 2
Details	95	72	hsa-miR-490-5p	RBMY1D	RNA binding motif protein, Y-linked, family 1, member D
Details	96	72	hsa-miR-490-5p	TRPS1	transcriptional repressor GATA binding 1
Details	97	72	hsa-miR-490-5p	FAM102A	family with sequence similarity 102 member A
Details	98	72	hsa-miR-490-5p	KANK2	KN motif and ankyrin repeat domains 2
Details	99	72	hsa-miR-490-5p	BTC	betacellulin
Details	100	71	hsa-miR-490-5p	DTNB	dystrobrevin beta

## Sheet: Venn Analysis
FOS
MRI1
GCH1
ZFP30
WDR44
PITPNM1
SEMA3A
ALDH1A2
